# Supplementary material for: Cell fusion enhances energy metabolism of mesenchymal tumor hybrid cells to sustain their proliferation and invasion
Source: BMC Cancer. 2021 Jul 28;21:863. doi: 10.1186/s12885-021-08561-6 (PMC8317390; doi:10.1186/s12885-021-08561-6)
Supplement: Supplementary file 2 — Additional file 2. [file 12885_2021_8561_MOESM2_ESM.xlsx]

## Sheet: Feuil1
ProbeName	p (Corr)	FC (abs)	Regulation	H1	H2	H3	H4	E6E7-1	E6E7-2	E6E7-3	RST-1	RST-2	RST-3	GeneSymbol
A_24_P122337	5.87624e-05	2.5932918	up	9.289388	9.454566	9.337564	9.277733	7.9633985	8.032359	8.037371	7.8582425	7.973555	7.9252486	SYTL4
A_32_P11899	0.000999876	2.1052558	up	11.171255	11.047246	11.259637	11.284828	9.966562	10.102214	10.096117	10.107936	10.215811	10.211837	C12orf65
A_24_P3761	0.00101357	7.5003185	up	4.616295	4.75823	5.1113276	5.1107354	2.3293748	2.216541	2.2625496	1.7195227	1.738146	1.6870363	ALDH5A1
A_23_P132499	0.00213984	5.8207207	up	4.826855	4.016293	4.080528	4.616295	1.732311	1.7586261	2.2966511	1.7435546	1.7126772	1.8189477	IL17RD
A_24_P459880	0.00214224	2.8522902	up	7.426639	7.431925	7.6987247	7.326665	6.156231	6.069395	5.917046	5.5849214	5.9913697	6.034242	MFI2-AS1
A_23_P57709	0.00217293	3.2306263	up	9.106843	9.515808	8.939133	8.849498	7.577293	7.397644	7.5592	7.3255343	7.368652	7.2377124	PCOLCE2
A_23_P6651	0.0022232	3.3495483	up	8.53746	8.730549	8.447949	8.306549	6.563295	6.439642	6.7228093	7.045764	7.019328	6.7791214	FAM208A
A_23_P109733	0.00242091	2.1192997	up	9.185114	9.256791	9.069232	9.114558	8.044459	7.8026285	8.073157	8.044459	8.294215	8.178096	SPICE1
A_32_P11894	0.00269563	2.0008702	up	11.590252	11.324849	11.64084	11.711545	10.738042	10.433069	10.557738	10.487857	10.644698	10.536053	C12orf65
A_32_P22702	0.00269563	2.9271421	up	10.538478	10.266781	10.24418	10.503668	8.482531	8.905012	9.144804	8.906626	8.653371	8.940364	PSIP1
A_23_P165414	0.00318724	2.4856184	up	7.91954	8.411362	8.204793	8.505399	6.930916	6.7113876	6.9559045	7.1288357	6.9681153	6.98485	KLHL23
A_23_P48676	0.00318724	2.0973563	up	12.450972	12.905491	12.411247	12.606278	11.406736	11.450385	11.518566	11.539159	11.639468	11.595232	PYGL
A_32_P161762	0.00318724	2.8965347	up	8.219307	8.571046	8.016115	7.8948035	6.558898	6.5184565	6.6207666	6.5637226	6.9633317	6.6207666	RUNX2
A_23_P46928	0.00318724	2.2487237	up	16.230413	16.585495	16.45159	16.16197	15.133783	14.972029	15.116899	15.198163	15.4205065	15.288192	PFKP
A_23_P139207	0.00329091	2.2092981	up	10.140836	10.564073	10.301307	10.188243	9.187185	8.935659	8.990982	9.2408495	9.345626	9.229858	SERGEF
A_24_P173754	0.00329091	2.0620356	up	9.956941	9.782902	10.273129	10.064542	9.113642	8.821328	8.910805	8.92729	9.104227	8.974561	C1orf21
A_23_P88095	0.00351014	2.0898402	up	7.606551	7.1662664	7.5555825	7.244314	6.2093277	6.3032207	6.293859	6.2918596	6.568508	6.311939	TBC1D4
A_23_P106162	0.00351014	2.39628	up	10.573227	10.391479	10.209313	10.141527	8.688347	9.123395	9.072678	9.103603	9.179941	9.240576	MIS18BP1
A_24_P926125	0.00351014	2.696269	up	11.801086	11.770029	11.933978	11.178952	10.389269	10.223563	10.277162	10.053276	10.289206	10.207801	LOC390705
A_24_P943156	0.00351014	2.7478385	up	8.756405	8.369532	8.353428	8.394054	6.7027993	7.3198347	7.2192993	6.9681153	6.771589	7.0787106	MIB1
A_24_P307759	0.00351014	3.709406	up	8.3430395	9.057341	8.559088	8.1264515	6.391786	6.4876604	6.485301	6.763463	6.7651134	6.8884277	SYNE2
A_23_P171095	0.00351014	2.428138	up	5.9957976	6.126024	5.831334	6.083657	4.6486125	4.4770474	4.535022	4.708306	5.0751233	4.9320054	USP27X
A_23_P154358	0.00351014	2.876619	up	4.390893	4.0795712	4.655899	4.389884	3.2522922	2.8898234	2.8455505	2.5998368	2.6383867	2.9022334	PROM2
A_24_P322908	0.00352614	2.4151876	up	7.9704747	8.328708	8.182799	8.605417	6.7907553	7.027504	7.227133	6.9886003	7.0483155	6.915983	USP27X
A_23_P216935	0.00354723	6.4411097	up	3.5927463	4.726933	5.162033	4.122054	1.7369365	1.6574588	1.7149316	1.7095804	1.6680497	1.7948397	MIR600HG
A_24_P364087	0.00360826	2.1191359	up	11.059379	11.449038	11.24351	11.48049	10.2801075	10.00981	10.295769	10.108411	10.456439	10.197232	SERGEF
A_23_P109950	0.00360826	2.2647717	up	7.75281	7.9516344	8.291037	7.734218	6.611152	6.6173296	6.9095855	6.807901	6.7013683	6.871018	ACVR2B
A_23_P335239	0.00377916	2.2789674	up	5.0003204	4.90691	4.9482903	4.5980597	3.6902087	3.9247758	3.7733486	3.639861	3.694368	3.3275237	GAB1
A_24_P5153	0.00399225	3.6960247	up	8.010318	7.678999	8.20868	7.3255343	5.656794	5.576886	5.9783883	6.1036997	6.034242	6.1694393	THSD4
A_24_P201064	0.00412566	2.1125147	up	9.809052	9.839244	9.772062	9.844636	8.6913185	8.838386	9.107688	8.481536	8.7439	8.560895	PPP1R3B
A_24_P84984	0.00452469	2.3087704	up	12.754988	13.130234	12.70341	12.841339	11.615836	11.896251	11.920475	11.553755	11.471339	11.444545	TTC3
A_32_P131050	0.00493311	2.5249212	up	8.8010235	9.29635	9.370113	9.304529	7.6589365	7.5788417	7.8566904	8.02644	8.101885	7.917806	ZNF148
A_23_P9836	0.00493311	2.2639523	up	9.629305	8.952851	9.415601	9.134786	7.979458	8.0258	8.073477	8.083243	8.250459	8.213319	ETV5
A_23_P404821	0.00493311	2.1206205	up	6.076653	6.689671	6.41004	6.217896	5.1864862	5.2082815	5.1420307	5.363024	5.4370055	5.247645	KIAA1147
A_23_P252155	0.00494631	2.3329966	up	10.311068	10.583711	10.784271	10.760391	8.983686	9.443016	9.362582	9.541074	9.489259	9.506442	STRBP
A_24_P916496	0.00494631	2.29196	up	12.713516	12.581788	12.80821	12.869729	11.15093	11.469503	11.462282	11.639674	11.837419	11.720561	PRKCA
A_23_P92082	0.00494631	2.0994787	up	16.197441	16.432146	16.793722	16.232775	15.484175	15.346192	15.434036	15.228257	15.249399	15.321878	TKT
A_23_P45517	0.00494631	2.7877738	up	10.879839	10.774466	11.028222	10.132937	9.284884	9.334187	9.039027	9.160689	9.284884	9.24484	PPP2R3B
A_23_P251342	0.00495536	2.113621	up	11.741618	12.023767	12.268783	12.050157	10.870031	10.747963	10.797967	10.972391	11.210105	11.049726	GSK3B
A_23_P140277	0.00495536	3.5714648	up	8.853279	9.499898	9.144097	8.535661	6.8100333	7.4098787	7.4041557	7.3044114	6.9244776	7.17735	SYNE2
A_32_P14201	0.00495536	2.2323093	up	11.348869	11.727676	11.306415	11.5533085	10.304693	10.557016	10.57733	10.294961	10.07835	10.140836	TTC3P1
A_24_P938281	0.00495536	2.1432478	up	6.0924726	6.0115247	6.313047	6.0208178	4.8438897	4.6679325	5.003173	5.1695275	5.118596	5.254883
A_32_P122492	0.00495536	6.5133214	up	8.381064	8.714393	8.711185	7.379565	5.450305	5.08905	5.3618774	5.8652	6.0629334	5.7295837	TMEM154
A_24_P252602	0.00495536	2.2318187	up	7.1545825	7.0741005	7.395539	6.891038	5.882078	5.8241944	5.8297677	6.237798	5.8262115	6.223521	NCS1
A_23_P358221	0.00495536	2.3938925	up	7.917806	7.7352576	8.305484	7.8538814	6.3729205	6.50637	6.7505755	6.860724	6.8006153	6.871287	UBXN7
A_23_P135977	0.00495536	2.0248106	up	12.014402	12.477103	12.472717	11.97369	11.206282	11.291884	11.291515	11.15775	11.238269	11.1144495	CKAP5
A_32_P103633	0.00495536	2.0424612	up	14.021553	14.033788	14.193705	13.814199	13.048821	13.206824	13.1951885	12.782634	12.756583	12.922968	MCM2
A_23_P316487	0.00495536	2.7988765	up	5.7077003	5.095934	5.1424046	5.3964477	3.876233	3.5877905	3.8489552	3.859165	4.2870007	3.6455004	H2AFV
A_24_P42755	5.87624e-05	8.404159	down	1.5775728	1.5560213	1.5636069	1.5567789	4.4060636	4.71658	4.954821	4.484867	4.4701147	4.7751417	FLT1
A_32_P196072	0.000716152	2.699413	down	10.297141	10.109658	10.028405	10.106351	11.3969145	11.756508	11.496469	11.65654	11.523291	11.578484	NDFIP2
A_23_P82523	0.00101357	12.2834	down	2.9362574	2.8283901	1.9589491	3.1608908	6.189232	6.239735	6.6276927	6.33695	6.25823	6.386718	ABCB1
A_23_P151436	0.00101357	2.397619	down	12.825679	13.257643	12.9592705	12.958487	14.176185	14.261831	14.241341	14.282454	14.3238325	14.285595	ALG5
A_23_P23960	0.00101357	2.0417552	down	11.877382	11.601765	11.6846075	11.667458	12.821629	12.83134	12.597961	12.75404	12.704131	12.716572	BLOC1S2
A_24_P879787	0.00101357	2.3735132	down	6.4786844	6.270739	6.3991523	6.3199186	7.588637	7.7928443	7.4896045	7.6813774	7.7051086	7.4273157	BMS1 pseudogene 1
A_23_P5281	0.00142905	2.7396116	down	4.357893	4.4596424	4.682874	4.5925856	6.111226	5.928166	5.7025537	5.950023	6.1203165	6.051031	LYL1
A_24_P76644	0.00146955	2.4540377	down	10.563182	10.344641	10.166117	10.458412	11.81244	11.703963	11.682018	11.655274	11.739172	11.476598	Homo sapiens hypothetical LOC100506830 (LOC100506830), miscRNA
A_23_P315131	0.00156058	2.642364	down	5.399954	5.4924603	5.228912	5.503285	6.570392	6.8707	6.6825447	6.8221498	6.859846	7.0422606	FGFR1
A_23_P208009	0.00176902	3.4443214	down	11.57266	11.810104	11.91581	12.269025	13.553591	13.688311	13.530871	13.725108	13.820273	13.738565	SEC11C
A_24_P305623	0.00176902	2.0783505	down	10.88679	10.999787	11.122917	10.985825	12.144343	11.820953	11.979492	12.144343	12.118238	12.118238	TMEM50B
A_23_P73311	0.00176902	12.387537	down	5.297965	4.2982364	3.9232032	5.020829	8.375946	8.059789	8.103205	8.24404	8.502259	8.31002	C8orf34
A_23_P133445	0.00196116	12.639532	down	1.6694034	1.6773387	1.9852067	2.9727943	5.964233	5.533157	5.676522	5.8045435	6.0405726	5.3973126	GZMA
A_23_P364544	0.00214224	4.097141	down	7.1230273	6.8071976	6.577341	7.3258605	9.158764	9.176121	9.034226	8.812625	9.041789	8.734321	C12orf60
A_23_P65217	0.00236883	2.363029	down	7.841924	7.63752	8.086921	7.6274543	9.019493	8.906094	8.9538965	9.028096	9.207125	9.119852	TGDS
A_23_P103486	0.00257424	3.0025153	down	5.342435	5.6420574	5.8852296	5.6034927	7.2962856	6.845157	7.2104797	7.269877	7.4313383	7.173713	CYP2J2
A_32_P70420	0.00269563	2.5201046	down	7.041363	7.3216453	6.948387	7.0765777	8.411486	8.418001	8.113314	8.69169	8.494332	8.45404	RNF34
A_23_P206369	0.00269563	2.1054883	down	13.4966545	13.16628	13.153444	13.326915	14.54268	14.421787	14.449684	14.23867	14.313343	14.193705	TMEM208
A_24_P164388	0.00269563	2.3797164	down	11.639674	11.458708	11.196705	11.391698	12.931869	12.722465	12.67479	12.612016	12.634954	12.45882	SMG1
A_24_P934594	0.00269563	4.1582317	down	6.8400207	7.157532	7.4568605	7.1279826	9.122084	9.732108	9.300088	9.126886	8.882343	9.045906	AKAP8L
A_23_P433111	0.00269563	3.6346283	down	8.128291	8.177455	8.147878	8.689027	9.96941	9.960466	9.880735	10.448255	10.376685	10.249272	C5orf35
A_23_P218215	0.00269563	3.639314	down	7.048521	7.231533	6.5694904	6.517826	8.625323	8.908621	8.527048	8.908621	8.605417	8.658028
A_23_P396867	0.00292292	2.2903152	down	6.836549	6.734243	6.8523316	7.033002	7.8844967	8.305816	7.86209	8.251568	8.003564	8.049926	HM13
A_23_P63751	0.00292292	2.3349328	down	12.580963	12.57501	12.739883	12.44908	13.57085	14.010088	13.649822	14.037505	13.722877	13.866552	PRDX3
A_23_P131653	0.00311887	2.424498	down	10.364994	10.53429	10.2689705	10.768934	11.859114	11.583813	11.564882	11.93669	11.831142	11.796255	PIGF
A_23_P37275	0.00318724	2.6665163	down	9.281885	9.6790695	9.385163	9.935786	11.036091	11.071483	10.92227	10.963348	11.122917	10.796489	CGRRF1
A_32_P166422	0.00318724	10.163583	down	1.8134074	2.8741229	2.4623196	1.7103784	5.487088	5.129406	4.9774218	5.699844	5.9051313	6.1634746	HECW1
A_32_P127368	0.00318724	2.3827584	down	5.380605	5.0990486	4.8913207	5.5007186	6.5313897	6.4352593	6.346931	6.5369234	6.444841	6.5279975	Q5JSE4_HUMAN (Q5JSE4) SEC15-like 1 (S. cerevisiae)
A_32_P108722	0.00318724	2.6767178	down	7.43224	7.2004223	7.4988456	7.3916907	8.833298	9.257013	8.765551	8.570601	8.775705	8.605417	Homo sapiens cDNA FLJ45665 fis, clone CTONG2027959. [AK127572]
A_32_P776863	0.00318724	5.063447	down	1.5416389	1.5554023	1.7999349	1.7728013	3.947727	4.261852	3.9060476	3.92517	4.6338215	3.370767	C2orf61
A_24_P813730	0.00318724	6.099076	down	1.5443882	1.5535054	1.5439084	2.1446443	3.78662	4.906519	3.8532536	4.5235276	4.416567	4.344726
A_23_P37283	0.00318724	2.9710805	down	8.1323	8.769614	8.260748	8.674958	10.231894	10.001972	9.909602	10.094322	10.129584	9.81498	CGRRF1
A_23_P114232	0.00318724	2.0677712	down	15.231283	14.914491	15.053841	15.416687	16.26278	16.260305	16.278397	16.096727	16.243809	16.070902	PRDX4
A_24_P131392	0.00332014	2.5443375	down	5.530159	5.880742	5.775183	5.8985467	7.1414766	7.4269347	7.327767	6.8970714	6.9333124	6.984124	FAM82A1
A_23_P380965	0.00351014	2.0676687	down	11.550108	12.029807	11.772063	11.873037	12.647612	12.8561535	12.755651	12.940816	12.972648	12.952675	JKAMP
A_23_P38328	0.00351014	2.5445275	down	6.7249765	6.7907553	6.7964425	7.086622	8.192335	8.469108	7.8164716	8.303398	8.059789	8.341478	DBF4B
A_23_P54929	0.00351014	2.308775	down	9.435384	9.25998	9.6209135	9.714452	10.878362	10.460833	10.661886	10.749428	10.929504	10.608841	LYRM1
A_24_P22562	0.00351014	2.741897	down	5.039914	5.2577977	4.8581743	5.05154	6.220437	6.8559947	6.2910776	6.399956	6.7347283	6.539992	C17orf88
A_24_P918137	0.00351014	3.424901	down	1.6649704	1.6034815	1.6695617	1.6303289	2.905291	3.947727	3.4745862	3.5822594	3.3007233	3.2983005	LOC100506262
A_23_P107313	0.00351014	2.583421	down	11.554441	11.2178955	11.20353	11.85623	12.704131	12.815252	12.673225	12.978254	12.852162	12.940816	SDF2
A_23_P250644	0.00351014	2.106471	down	9.846796	10.094003	9.918661	10.248412	11.091567	11.064825	10.815309	11.20301	11.258239	11.177831	CDKN2AIPNL
A_32_P93209	0.00351014	2.2654305	down	6.553589	6.259966	6.450861	6.87506	7.72264	7.8194127	7.657938	7.5034533	7.74942	7.835061	Homo sapiens LP8151 mRNA, complete cds. [AY203961]
A_23_P28246	0.00357698	4.754624	down	3.0102143	2.1458795	2.3503501	2.48715	5.191307	4.7647543	4.758987	4.147662	4.9440207	4.6796484	SLC23A3
A_23_P350070	0.00357698	2.6431284	down	10.017083	9.85652	10.227511	10.339394	11.585242	11.858583	11.650013	11.35586	11.263568	11.360975	RCHY1
A_23_P49021	0.00360826	2.7728302	down	11.057863	10.828986	10.678672	11.096026	12.2785	12.240289	12.017777	12.668716	12.635701	12.479498	WDR61
A_24_P64167	0.00360826	23.224163	down	5.8396525	5.6369753	4.0104356	4.3816023	10.234597	9.823545	10.000353	8.916693	9.055234	8.997901	PTGS1
A_23_P118516	0.00360826	2.0158508	down	9.710708	9.976012	10.295539	10.0963745	11.04794	11.0024185	11.171838	10.968552	10.979171	11.016362	FAM18B1
A_32_P220700	0.00360826	3.0676038	down	6.5359225	6.904371	6.3330584	6.5892324	8.318151	8.66367	7.849599	8.130739	8.157715	8.126674
A_24_P38572	0.00401474	2.4837518	down	7.5561333	6.994117	7.101604	7.415347	8.3574705	8.841035	8.637056	8.6872015	8.432082	8.521079	NOL6
A_23_P14473	0.00401474	2.3245451	down	12.971105	13.124577	13.138249	13.69323	14.416575	14.464146	14.387922	14.444127	14.538457	14.441204	CNIH
A_24_P801197	0.00446152	2.149159	down	8.461712	8.789008	8.207437	8.217221	9.608136	9.528821	9.633952	9.369492	9.519009	9.476287	LOC283788
A_32_P90685	0.004477	3.9605174	down	3.6355023	4.004636	3.9394476	3.0817554	5.3549285	6.0540247	5.5502567	5.4766884	5.875775	5.594475
A_23_P110362	0.00452469	2.249134	down	9.234005	9.189092	8.995234	9.556768	10.472144	10.254817	10.152296	10.5761	10.531611	10.4918995	LAMTOR3
A_24_P281853	0.00468426	4.3916025	down	10.456511	10.743645	10.324671	9.897272	12.812646	12.651432	12.726437	12.276134	12.62873	11.84625
A_24_P268993	0.00485641	4.7707567	down	3.9690459	4.7527757	4.9939375	4.8042927	7.0147376	7.4419947	6.9987364	6.6012616	6.6498303	6.5988264	LEAP2
A_24_P264909	0.00485665	2.5217295	down	7.9003835	8.66367	8.424784	8.494674	9.755711	9.546194	9.529834	9.791988	9.822434	9.785587	NDFIP2
A_32_P94161	0.00493311	3.3058765	down	2.8996093	3.3436208	3.4314566	2.945787	4.845171	5.135666	4.6319747	4.411095	5.178257	5.078742
A_23_P102160	0.00493311	2.6651409	down	5.9859576	6.1761007	6.0873265	6.3782864	7.974095	7.687226	7.7317724	7.377264	7.208165	7.4482527	FAM82A1
A_23_P69695	0.00493956	2.3707433	down	11.658931	11.057321	11.092679	11.6104965	12.531523	12.79804	12.569353	12.566858	12.597492	12.537907	CISD2
A_24_P125839	0.00494631	2.7979853	down	7.6068673	8.013653	8.4619465	7.813018	9.75974	9.483212	9.365709	9.401378	9.444347	9.295172	C21orf91
A_23_P62890	0.00494631	3.6980972	down	6.58779	7.064426	6.192839	6.7055345	9.053936	8.590196	8.605161	8.199117	8.368764	8.329414	GBP1
A_23_P411814	0.00494631	2.419949	down	12.079678	12.061926	11.819142	12.450972	13.263752	13.2645	13.177637	13.435243	13.719375	13.406933	OSTC
A_32_P171903	0.00495536	2.886667	down	4.8411255	4.9443917	4.6918974	4.916739	6.590093	6.7765565	6.557885	6.3644767	5.935983	6.042664	AGENCOURT_7594186 NIH_MGC_70
A_24_P681016	0.00495536	2.4947865	down	4.393085	4.328467	4.101612	4.199626	5.8475933	5.615962	5.6362386	5.6776752	5.6365356	5.0336766	Human C6f mRNA, partial 3'UTR. [U72516]
A_23_P20384	0.00495536	2.4434206	down	13.471547	12.911684	12.763441	13.285823	14.414728	14.278088	14.204638	14.4766245	14.54268	14.465406	LSM1
A_23_P111753	0.00495536	2.575407	down	13.556547	13.056957	13.439069	13.683582	14.900317	14.580197	14.471291	14.98039	15.009852	14.850989	MRPL32
A_24_P66001	0.00495536	3.693664	down	8.446331	9.212838	8.337927	9.347372	10.744537	10.687011	10.555583	10.847708	10.841126	10.651055	UQCR10
A_23_P40588	0.00495536	3.744014	down	9.257693	9.232679	9.455509	9.925999	11.80805	11.697015	11.495077	11.147958	11.159424	10.927813	HSCB
A_23_P402437	0.00495536	3.940887	down	4.2182055	3.454412	3.5847318	3.1248336	5.4712563	5.6669807	5.1622496	5.8668156	5.4491096	5.8279824	COG2
A_24_P379649	0.00495536	2.066116	down	6.552167	6.3686724	6.6223016	6.6787114	7.5793624	7.879972	7.6118503	7.7231674	7.5592	7.2607555	RPL23AP32
A_24_P648176	0.00495536	2.549855	down	4.9635367	4.4663544	5.1102824	5.2429852	6.514192	6.1940145	6.3904433	6.3008165	6.259182	6.118582	LYRM5
A_24_P934245	0.00495536	2.265704	down	7.3983655	7.4055853	7.7757525	7.406747	8.768964	8.980634	8.318728	8.614098	8.628039	8.748968	POLM
A_32_P222872	0.00495536	3.3423507	down	1.9294217	1.799679	1.9272196	2.759439	3.845041	3.6487074	3.6218667	4.0721207	3.9884632	3.8926206
A_32_P163472	0.00497478	2.763382	down	4.783424	4.438861	4.74606	4.2011385	5.810893	6.1418657	5.684015	6.1393776	6.3655796	5.911102
