# Supplementary material for: Cell fusion enhances energy metabolism of mesenchymal tumor hybrid cells to sustain their proliferation and invasion
Source: BMC Cancer. 2021 Jul 28;21:863. doi: 10.1186/s12885-021-08561-6 (PMC8317390; doi:10.1186/s12885-021-08561-6)
Supplement: Supplementary file 3 — Additional file 3. [file 12885_2021_8561_MOESM3_ESM.xlsx]

## Sheet: Genne diff F vs NF
ProbeName	p (Corr)	p	FC (abs)	Regulation	H1	H2	H3	H4	079302_E6E7-1_1_3.txt:gProcessedSignal(normalized)	079305_E6E7-2_1_1.txt:gProcessedSignal(normalized)	079306_E6E7-3_1_1.txt:gProcessedSignal(normalized)	079305_RST-1_1_2.txt:gProcessedSignal(normalized)	079305_RST-2_1_3.txt:gProcessedSignal(normalized)	079306_RST-3_1_2.txt:gProcessedSignal(normalized)	GeneSymbol	Description	Chromosome Number_Avadis_	Chromosome Start Index_Avadis_	Cytoband	Go
A_23_P28246	0.003576984	9.767342E-6	4.754624	down	3.0102143	2.1458795	2.3503501	2.48715	5.191307	4.7647543	4.758987	4.147662	4.9440207	4.6796484	SLC23A3	Homo sapiens solute carrier family 23 (nucleobase transporters), member 3 (SLC23A3), transcript variant 1, mRNA [NM_144712]	chr2	220026377	hs|2q35	GO:0005215|GO:0016020|GO:0016021|GO:0055085
A_23_P103486	0.002574237	2.3178345E-6	3.0025153	down	5.342435	5.6420574	5.8852296	5.6034927	7.2962856	6.845157	7.2104797	7.269877	7.4313383	7.173713	CYP2J2	Homo sapiens cytochrome P450, family 2, subfamily J, polypeptide 2 (CYP2J2), mRNA [NM_000775]	chr1	60359220	hs|1p32.1	GO:0005792|GO:0008392|GO:0006805|GO:0070330|GO:0005783|GO:0019373|GO:0008016|GO:0009055|GO:0071614|GO:0046872|GO:0006690|GO:0043651|GO:0016020|GO:0005789|GO:0008405|GO:0008404|GO:0020037
A_24_P801197	0.0044615157	1.4375247E-5	2.149159	down	8.461712	8.789008	8.207437	8.217221	9.608136	9.528821	9.633952	9.369492	9.519009	9.476287	LOC283788	Homo sapiens FSHD region gene 1 pseudogene (LOC283788), non-coding RNA [NR_027436]	chrUn_gl000219	56684
A_23_P82523	0.0010135688	2.1064231E-7	12.2834	down	2.9362574	2.8283901	1.9589491	3.1608908	6.189232	6.239735	6.6276927	6.33695	6.25823	6.386718	ABCB1	Homo sapiens ATP-binding cassette, sub-family B (MDR/TAP), member 1 (ABCB1), mRNA [NM_000927]	chr7	87135313	hs|7q21.12	GO:0005515|GO:0005215|GO:0009986|GO:0042493|GO:0072089|GO:0042626|GO:0005624|GO:0055085|GO:0005524|GO:0046581|GO:0008559|GO:0016324|GO:0016787|GO:0000139|GO:0000166|GO:0016020|GO:0000086|GO:0006810|GO:0016021|GO:0016887
A_23_P335239	0.0037791613	1.1311825E-5	2.2789674	up	5.0003204	4.90691	4.9482903	4.5980597	3.6902087	3.9247758	3.7733486	3.639861	3.694368	3.3275237	GAB1	Homo sapiens GRB2-associated binding protein 1 (GAB1), transcript variant 1, mRNA [NM_207123]	chr4	144390452	hs|4q31.21	GO:0008286|GO:0005515|GO:0007173|GO:0008543|GO:0008283|GO:0005070|GO:0005829
A_32_P171903	0.004955359	2.222782E-5	2.886667	down	4.8411255	4.9443917	4.6918974	4.916739	6.590093	6.7765565	6.557885	6.3644767	5.935983	6.042664		AGENCOURT_7594186 NIH_MGC_70 Homo sapiens cDNA clone IMAGE:6021635 5', mRNA sequence [BQ233868]	chr9	33178919	hs|9p21.1
A_23_P151436	0.0010135688	1.8682755E-7	2.397619	down	12.825679	13.257643	12.9592705	12.958487	14.176185	14.261831	14.241341	14.282454	14.3238325	14.285595	ALG5	Homo sapiens asparagine-linked glycosylation 5, dolichyl-phosphate beta-glucosyltransferase homolog (S. cerevisiae) (ALG5), transcript variant 1, mRNA [NM_013338]	chr13	37524114	hs|13q13.3	GO:0004581|GO:0004576|GO:0016020|GO:0016757|GO:0005783|GO:0005789|GO:0006486|GO:0016021|GO:0006488|GO:0044267|GO:0043687|GO:0018279
A_23_P380965	0.0035101392	7.615195E-6	2.0676687	down	11.550108	12.029807	11.772063	11.873037	12.647612	12.8561535	12.755651	12.940816	12.972648	12.952675	JKAMP	Homo sapiens JNK1/MAPK8-associated membrane protein (JKAMP), transcript variant 1, mRNA [NM_016475]	chr14	59971064	hs|14q23.1	GO:0006986|GO:0016020|GO:0005783|GO:0005789|GO:0016021|GO:0030433|GO:0031625
A_24_P681016	0.004955359	2.3153065E-5	2.4947865	down	4.393085	4.328467	4.101612	4.199626	5.8475933	5.615962	5.6362386	5.6776752	5.6365356	5.0336766		Human C6f mRNA, partial 3'UTR. [U72516]	chr12	7110846	hs|12p13.31
A_24_P125839	0.004946307	1.9620082E-5	2.7979853	down	7.6068673	8.013653	8.4619465	7.813018	9.75974	9.483212	9.365709	9.401378	9.444347	9.295172	C21orf91	Homo sapiens chromosome 21 open reading frame 91 (C21orf91), transcript variant 2, mRNA [NM_017447]	chr21	19165719	hs|21q21.1
A_23_P88095	0.0035101392	9.039027E-6	2.0898402	up	7.606551	7.1662664	7.5555825	7.244314	6.2093277	6.3032207	6.293859	6.2918596	6.568508	6.311939	TBC1D4	Homo sapiens TBC1 domain family, member 4 (TBC1D4), mRNA [NM_014832]	chr13	75859614	hs|13q22.2	GO:0005622|GO:0005737|GO:0005097|GO:0005096
A_23_P23960	0.0010135688	2.312399E-7	2.0417552	down	11.877382	11.601765	11.6846075	11.667458	12.821629	12.83134	12.597961	12.75404	12.704131	12.716572	BLOC1S2	Homo sapiens biogenesis of lysosomal organelles complex-1, subunit 2 (BLOC1S2), transcript variant 2, mRNA [NM_001001342]	chr10	102035019	hs|10q24.31	GO:0005515|GO:0005813|GO:0008284|GO:0043015|GO:0032438|GO:0005634|GO:0042981|GO:0008022|GO:0005737|GO:0031083|GO:0045944|GO:0007020|GO:0000930|GO:0060155|GO:0055037|GO:0045893|GO:0005856
A_24_P459880	0.0021422447	1.4596854E-6	2.8522902	up	7.426639	7.431925	7.6987247	7.326665	6.156231	6.069395	5.917046	5.5849214	5.9913697	6.034242	MFI2-AS1	Homo sapiens MFI2 antisense RNA 1 (non-protein coding) (MFI2-AS1), non-coding RNA [NR_038285]	chr3	196731531	hs|3q29
A_23_P37275	0.0031872403	4.894487E-6	2.6665163	down	9.281885	9.6790695	9.385163	9.935786	11.036091	11.071483	10.92227	10.963348	11.122917	10.796489	CGRRF1	Homo sapiens cell growth regulator with ring finger domain 1 (CGRRF1), mRNA [NM_006568]	chr14	55005069	hs|14q22.2	GO:0030308|GO:0007049|GO:0008285|GO:0006950|GO:0008270|GO:0007050|GO:0046872
A_23_P38328	0.0035101392	8.426024E-6	2.5445275	down	6.7249765	6.7907553	6.7964425	7.086622	8.192335	8.469108	7.8164716	8.303398	8.059789	8.341478	DBF4B	DBF4 homolog B (S. cerevisiae) [Source:HGNC Symbol;Acc:17883] [ENST00000439818]	chr17	42809611	hs|17q21.31	GO:0007049|GO:0008270|GO:0005634|GO:0003676|GO:0046872
A_23_P251342	0.004955359	2.1646962E-5	2.113621	up	11.741618	12.023767	12.268783	12.050157	10.870031	10.747963	10.797967	10.972391	11.210105	11.049726	GSK3B	Homo sapiens glycogen synthase kinase 3 beta (GSK3B), transcript variant 1, mRNA [NM_002093]	chr3	119582342	hs|3q13.33	GO:0005515|GO:0006983|GO:0008013|GO:0030877|GO:0050321|GO:0032855|GO:0030154|GO:0034747|GO:0000166|GO:0018105|GO:0016301|GO:0007411|GO:0009968|GO:0031625|GO:2000466|GO:0005813|GO:0071109|GO:0019901|GO:0005975|GO:0005977|GO:0007275|GO:0008543|GO:2000077|GO:0001954|GO:0032091|GO:0034236|GO:0045732|GO:0005886|GO:0005634|GO:0001837|GO:0005829|GO:0035556|GO:0046827|GO:0002039|GO:0005737|GO:0031334|GO:…
A_32_P11894	0.0026956329	3.0172955E-6	2.0008702	up	11.590252	11.324849	11.64084	11.711545	10.738042	10.433069	10.557738	10.487857	10.644698	10.536053	C12orf65	Homo sapiens chromosome 12 open reading frame 65 (C12orf65), transcript variant 1, mRNA [NM_152269]	chr12	123738478	hs|12q24.31	GO:0005739|GO:0006415|GO:0003747
A_23_P106162	0.0035101392	8.346215E-6	2.39628	up	10.573227	10.391479	10.209313	10.141527	8.688347	9.123395	9.072678	9.103603	9.179941	9.240576	MIS18BP1	Homo sapiens MIS18 binding protein 1 (MIS18BP1), mRNA [NM_018353]	chr14	45696920	hs|14q21.2	GO:0034080|GO:0007067|GO:0007049|GO:0005694|GO:0006334|GO:0005654|GO:0005634|GO:0003677|GO:0000775|GO:0051301
A_23_P20384	0.004955359	2.0497437E-5	2.4434206	down	13.471547	12.911684	12.763441	13.285823	14.414728	14.278088	14.204638	14.4766245	14.54268	14.465406	LSM1	Homo sapiens LSM1 homolog, U6 small nuclear RNA associated (S. cerevisiae) (LSM1), transcript variant 1, mRNA [NM_014462]	chr8	38021082	hs|8p11.23	GO:0005515|GO:0006397|GO:0008380|GO:0016070|GO:0016071|GO:0003723|GO:0043928|GO:0005634|GO:0005829|GO:0005737|GO:0000375|GO:0030529|GO:0071044|GO:0000288
A_32_P94161	0.004933105	1.7775761E-5	3.3058765	down	2.8996093	3.3436208	3.4314566	2.945787	4.845171	5.135666	4.6319747	4.411095	5.178257	5.078742		Homo sapiens cDNA clone IMAGE:5246408, partial cds. [BC053353]	chr1	109233443	hs|1p13.3
A_23_P57709	0.0021729327	1.548557E-6	3.2306263	up	9.106843	9.515808	8.939133	8.849498	7.577293	7.397644	7.5592	7.3255343	7.368652	7.2377124	PCOLCE2	Homo sapiens procollagen C-endopeptidase enhancer 2 (PCOLCE2), mRNA [NM_013363]	chr3	142536913	hs|3q23	GO:0016504|GO:0010952|GO:0005518|GO:0005576|GO:0008201
A_23_P140277	0.004955359	2.1062884E-5	3.5714648	up	8.853279	9.499898	9.144097	8.535661	6.8100333	7.4098787	7.4041557	7.3044114	6.9244776	7.17735	SYNE2	Homo sapiens spectrin repeat containing, nuclear envelope 2 (SYNE2), transcript variant 1, mRNA [NM_015180]	chr14	64453263	hs|14q23.2	GO:0005515|GO:0030018|GO:0005886|GO:0007097|GO:0031527|GO:0005634|GO:0034993|GO:0005635|GO:0090286|GO:0005640|GO:0005737|GO:0051642|GO:0031022|GO:0005856|GO:0031965|GO:0030335|GO:0031258|GO:0033017|GO:0003779|GO:0031981|GO:0016529|GO:0044429|GO:0005654|GO:0016021|GO:0005925
A_23_P5281	0.0014290521	4.1731255E-7	2.7396116	down	4.357893	4.4596424	4.682874	4.5925856	6.111226	5.928166	5.7025537	5.950023	6.1203165	6.051031	LYL1	Homo sapiens lymphoblastic leukemia derived sequence 1 (LYL1), mRNA [NM_005583]	chr19	13210359	hs|19p13.2	GO:0005515|GO:0006355|GO:0030183|GO:0060216|GO:0005634|GO:0045893|GO:0003677|GO:0001955
A_23_P165414	0.0031872403	5.347898E-6	2.4856184	up	7.91954	8.411362	8.204793	8.505399	6.930916	6.7113876	6.9559045	7.1288357	6.9681153	6.98485	KLHL23	Homo sapiens kelch-like 23 (Drosophila) (KLHL23), mRNA [NM_144711]	chr2	170605984	hs|2q31.1
A_23_P65217	0.0023688262	1.9599468E-6	2.363029	down	7.841924	7.63752	8.086921	7.6274543	9.019493	8.906094	8.9538965	9.028096	9.207125	9.119852	TGDS	Homo sapiens TDP-glucose 4,6-dehydratase (TGDS), mRNA [NM_014305]	chr13	95226626	hs|13q32.1	GO:0050662|GO:0008460|GO:0000166|GO:0009225|GO:0044237|GO:0016829
A_23_P252155	0.004946307	1.9277386E-5	2.3329966	up	10.311068	10.583711	10.784271	10.760391	8.983686	9.443016	9.362582	9.541074	9.489259	9.506442	STRBP	Homo sapiens spermatid perinuclear RNA binding protein (STRBP), transcript variant 1, mRNA [NM_018387]	chr9	125887852	hs|9q33.3	GO:0003725|GO:0003727|GO:0007286|GO:0006928|GO:0005634|GO:0007275|GO:0007283|GO:0003677|GO:0030154|GO:0005622|GO:0005737|GO:0015630|GO:0007638
A_23_P54929	0.0035101392	7.931033E-6	2.308775	down	9.435384	9.25998	9.6209135	9.714452	10.878362	10.460833	10.661886	10.749428	10.929504	10.608841	LYRM1	Homo sapiens LYR motif containing 1 (LYRM1), transcript variant 1, mRNA [NM_020424]	chr16	20935567	hs|16p12.3	GO:0005739|GO:0005634
A_23_P396867	0.002922919	3.4901984E-6	2.2903152	down	6.836549	6.734243	6.8523316	7.033002	7.8844967	8.305816	7.86209	8.251568	8.003564	8.049926	HM13	Homo sapiens histocompatibility (minor) 13 (HM13), transcript variant 4, mRNA [NM_178582]	chr20	30127182	hs|20q11.21	GO:0005515|GO:0009986|GO:0005886|GO:0005783|GO:0033619|GO:0005789|GO:0008233|GO:0016021|GO:0004190
A_24_P268993	0.0048564086	1.678169E-5	4.7707567	down	3.9690459	4.7527757	4.9939375	4.8042927	7.0147376	7.4419947	6.9987364	6.6012616	6.6498303	6.5988264	LEAP2	Homo sapiens liver expressed antimicrobial peptide 2 (LEAP2), mRNA [NM_052971]	chr5	132210265	hs|5q31.1	GO:0005576|GO:0042742
A_23_P109733	0.0024209076	2.0619514E-6	2.1192997	up	9.185114	9.256791	9.069232	9.114558	8.044459	7.8026285	8.073157	8.044459	8.294215	8.178096	SPICE1	Homo sapiens spindle and centriole associated protein 1 (SPICE1), mRNA [NM_144718]	chr3	113163686	hs|3q13.2	GO:0007049|GO:0005813|GO:0005737|GO:0005814|GO:0005819|GO:0005730|GO:0005634|GO:0090307|GO:0046599|GO:0005856|GO:0051310|GO:0051301
A_24_P916496	0.004946307	1.8709861E-5	2.29196	up	12.713516	12.581788	12.80821	12.869729	11.15093	11.469503	11.462282	11.639674	11.837419	11.720561	PRKCA	Homo sapiens protein kinase C, alpha (PRKCA), mRNA [NM_002737]	chr17	64806770	hs|17q24.2	GO:0005515|GO:0008624|GO:0005886|GO:0005783|GO:0007268|GO:0005634|GO:0007202|GO:0046872|GO:0005829|GO:0035556|GO:0005737|GO:0000166|GO:0070555|GO:0048011|GO:0035408|GO:0016070|GO:0016071|GO:0005624|GO:0030168|GO:0005524|GO:0035403|GO:0043536|GO:0004672|GO:0006112|GO:0050796|GO:0004674|GO:0007596|GO:0005654|GO:0006468|GO:0008270|GO:0004697|GO:0019899
A_23_P111753	0.004955359	2.2425786E-5	2.575407	down	13.556547	13.056957	13.439069	13.683582	14.900317	14.580197	14.471291	14.98039	15.009852	14.850989	MRPL32	Homo sapiens mitochondrial ribosomal protein L32 (MRPL32), nuclear gene encoding mitochondrial protein, mRNA [NM_031903]	chr7	42977128	hs|7p14.1	GO:0005739|GO:0003735|GO:0005761|GO:0015934|GO:0006412
A_24_P926125	0.0035101392	9.074553E-6	2.696269	up	11.801086	11.770029	11.933978	11.178952	10.389269	10.223563	10.277162	10.053276	10.289206	10.207801	LOC390705	Homo sapiens protein phosphatase 2, regulatory subunit B'', beta pseudogene (LOC390705), non-coding RNA [NR_033866]	chr16	33298383	hs|16p11.2
A_23_P139207	0.003290907	6.4067494E-6	2.2092981	up	10.140836	10.564073	10.301307	10.188243	9.187185	8.935659	8.990982	9.2408495	9.345626	9.229858	SERGEF	Homo sapiens mRNA for deafness locus associated putative guanine nucleotide exchange factor (DelGEF gene, splice variant DelGEF1). [AJ243950]	chr11	17899766	hs|11p15.1	GO:0005515|GO:0005085|GO:0007165|GO:0005737|GO:0050709|GO:0005730|GO:0005634|GO:0045111|GO:0005087
A_24_P943156	0.0035101392	8.538431E-6	2.7478385	up	8.756405	8.369532	8.353428	8.394054	6.7027993	7.3198347	7.2192993	6.9681153	6.771589	7.0787106	MIB1	Homo sapiens mindbomb homolog 1 (Drosophila) (MIB1), mRNA [NM_020774]	chr18	19447664	hs|18q11.2	GO:0031965|GO:0004842|GO:0005813|GO:0001568|GO:0005886|GO:0016874|GO:0001756|GO:0014069|GO:0031410|GO:0001701|GO:0046872|GO:0043231|GO:0001841|GO:0045807|GO:0001947|GO:0007507|GO:0005737|GO:0045665|GO:0007219|GO:0008270
A_24_P22562	0.0035101392	7.6213337E-6	2.741897	down	5.039914	5.2577977	4.8581743	5.05154	6.220437	6.8559947	6.2910776	6.399956	6.7347283	6.539992	C17orf88	Homo sapiens chromosome 17 open reading frame 88 (C17orf88), non-coding RNA [NR_026770]	chr17	41994846	hs|17q21.31	GO:0008150|GO:0003674|GO:0006915|GO:0005575
A_24_P918137	0.0035101392	8.436437E-6	3.424901	down	1.6649704	1.6034815	1.6695617	1.6303289	2.905291	3.947727	3.4745862	3.5822594	3.3007233	3.2983005	LOC100506262	PREDICTED: Homo sapiens hypothetical LOC100506262 (LOC100506262), miscRNA [XR_109925]	chr2	101628461	hs|2q11.2
A_23_P216935	0.0035472256	9.495408E-6	6.4411097	up	3.5927463	4.726933	5.162033	4.122054	1.7369365	1.6574588	1.7149316	1.7095804	1.6680497	1.7948397	MIR600HG	Homo sapiens MIR600 host gene (non-protein coding) (MIR600HG), non-coding RNA [NR_026677]	chr9	125872143	hs|9q33.3
A_23_P49021	0.003608257	1.0127073E-5	2.7728302	down	11.057863	10.828986	10.678672	11.096026	12.2785	12.240289	12.017777	12.668716	12.635701	12.479498	WDR61	Homo sapiens WD repeat domain 61 (WDR61), mRNA [NM_025234]	chr15	78578452	hs|15q25.1	GO:0005515|GO:0005737|GO:0005730|GO:0005634
A_24_P66001	0.004955359	2.068291E-5	3.693664	down	8.446331	9.212838	8.337927	9.347372	10.744537	10.687011	10.555583	10.847708	10.841126	10.651055	UQCR10	Homo sapiens ubiquinol-cytochrome c reductase, complex III subunit X (UQCR10), nuclear gene encoding mitochondrial protein, transcript variant 2, mRNA [NM_001003684]	chr22	30165937	hs|22q12.2	GO:0022904|GO:0005739|GO:0008121|GO:0016020|GO:0006122|GO:0070469|GO:0006810|GO:0005743|GO:0005740
A_24_P322908	0.003526135	9.3531435E-6	2.4151876	up	7.9704747	8.328708	8.182799	8.605417	6.7907553	7.027504	7.227133	6.9886003	7.0483155	6.915983	USP27X	Homo sapiens ubiquitin specific peptidase 27, X-linked (USP27X), mRNA [NM_001145073]	chrX	49646597	hs|Xp11.23	GO:0006511|GO:0006508|GO:0008233|GO:0008234|GO:0004221
A_32_P166422	0.0031872403	5.8396654E-6	10.163583	down	1.8134074	2.8741229	2.4623196	1.7103784	5.487088	5.129406	4.9774218	5.699844	5.9051313	6.1634746	HECW1	HECT, C2 and WW domain containing E3 ubiquitin protein ligase 1 [Source:HGNC Symbol;Acc:22195] [ENST00000471527]	chr7	43298220	hs|7p14.1	GO:0005622|GO:0005737|GO:0004842|GO:0042787|GO:0016881|GO:0016874|GO:0005730|GO:0005634|GO:0006464
A_23_P6651	0.0022232034	1.7853579E-6	3.3495483	up	8.53746	8.730549	8.447949	8.306549	6.563295	6.439642	6.7228093	7.045764	7.019328	6.7791214	FAM208A	Homo sapiens family with sequence similarity 208, member A (FAM208A), transcript variant 2, mRNA [NM_015224]	chr3	56654591	hs|3p14.3
A_23_P40588	0.004955359	2.3102768E-5	3.744014	down	9.257693	9.232679	9.455509	9.925999	11.80805	11.697015	11.495077	11.147958	11.159424	10.927813	HSCB	Homo sapiens HscB iron-sulfur cluster co-chaperone homolog (E. coli) (HSCB), mRNA [NM_172002]	chr22	29141953	hs|22q12.1	GO:0005739|GO:0005515|GO:0003674|GO:0005737|GO:0016226|GO:0006457|GO:0031072|GO:0051087|GO:0046872
A_32_P127368	0.0031872403	4.5965867E-6	2.3827584	down	5.380605	5.0990486	4.8913207	5.5007186	6.5313897	6.4352593	6.346931	6.5369234	6.444841	6.5279975		Q5JSE4_HUMAN (Q5JSE4) SEC15-like 1 (S. cerevisiae), partial (5%) [THC2689802]	chr2	122482363	hs|2q14.3
A_32_P14201	0.004955359	2.0620591E-5	2.2323093	up	11.348869	11.727676	11.306415	11.5533085	10.304693	10.557016	10.57733	10.294961	10.07835	10.140836	TTC3P1	Homo sapiens tetratricopeptide repeat domain 3 pseudogene 1 (TTC3P1), non-coding RNA [NR_030737]	chrX	74961682	hs|Xq13.3
A_32_P108722	0.0031872403	5.8946844E-6	2.6767178	down	7.43224	7.2004223	7.4988456	7.3916907	8.833298	9.257013	8.765551	8.570601	8.775705	8.605417		Homo sapiens cDNA FLJ45665 fis, clone CTONG2027959. [AK127572]	chr21	47874888	hs|21q22.3
A_24_P173754	0.003290907	6.1678797E-6	2.0620356	up	9.956941	9.782902	10.273129	10.064542	9.113642	8.821328	8.910805	8.92729	9.104227	8.974561	C1orf21	Homo sapiens chromosome 1 open reading frame 21 (C1orf21), mRNA [NM_030806]	chr1	184567549	hs|1q25.3
A_32_P70420	0.0026956329	2.6246573E-6	2.5201046	down	7.041363	7.3216453	6.948387	7.0765777	8.411486	8.418001	8.113314	8.69169	8.494332	8.45404	RNF34	Homo sapiens ring finger protein 34, mRNA (cDNA clone IMAGE:4394489), partial cds. [BC046174]	chr12	121838801	hs|12q24.31	GO:0016607|GO:0016020|GO:0016874|GO:0006915|GO:0008270|GO:0005634|GO:0046872|GO:0012505
A_23_P62890	0.004946307	1.8738558E-5	3.6980972	down	6.58779	7.064426	6.192839	6.7055345	9.053936	8.590196	8.605161	8.199117	8.368764	8.329414	GBP1	Homo sapiens guanylate binding protein 1, interferon-inducible (GBP1), mRNA [NM_002053]	chr1	89518789	hs|1p22.2	GO:0005886|GO:0000166|GO:0019221|GO:0003924|GO:0005525|GO:0060333|GO:0005829
A_23_P206369	0.0026956329	2.9785842E-6	2.1054883	down	13.4966545	13.16628	13.153444	13.326915	14.54268	14.421787	14.449684	14.23867	14.313343	14.193705	TMEM208	Homo sapiens transmembrane protein 208 (TMEM208), mRNA [NM_014187]	chr16	67263111	hs|16q22.1	GO:0016020|GO:0016021
A_23_P131653	0.0031188722	4.245587E-6	2.424498	down	10.364994	10.53429	10.2689705	10.768934	11.859114	11.583813	11.564882	11.93669	11.831142	11.796255	PIGF	Homo sapiens phosphatidylinositol glycan anchor biosynthesis, class F (PIGF), transcript variant 1, mRNA [NM_002643]	chr2	46819638	hs|2p21	GO:0006501|GO:0016020|GO:0005783|GO:0004307|GO:0016254|GO:0005789|GO:0016021|GO:0044267|GO:0006506|GO:0043687
A_23_P107313	0.0035101392	8.996106E-6	2.583421	down	11.554441	11.2178955	11.20353	11.85623	12.704131	12.815252	12.673225	12.978254	12.852162	12.940816	SDF2	Homo sapiens stromal cell-derived factor 2 (SDF2), mRNA [NM_006923]	chr17	26982417	hs|17q11.2	GO:0004169|GO:0016020|GO:0006486|GO:0005576|GO:0005615
A_23_P92082	0.004946307	1.9412593E-5	2.0994787	up	16.197441	16.432146	16.793722	16.232775	15.484175	15.346192	15.434036	15.228257	15.249399	15.321878	TKT	Homo sapiens transketolase (TKT), transcript variant 1, mRNA [NM_001064]	chr3	53259829	hs|3p21.1	GO:0005792|GO:0000287|GO:0005999|GO:0005975|GO:0005730|GO:0005625|GO:0005634|GO:0030976|GO:0006098|GO:0009052|GO:0004802|GO:0005829|GO:0046390|GO:0006112|GO:0005789|GO:0048029|GO:0040008|GO:0016740|GO:0005777
A_24_P131392	0.0033201398	6.7007304E-6	2.5443375	down	5.530159	5.880742	5.775183	5.8985467	7.1414766	7.4269347	7.327767	6.8970714	6.9333124	6.984124	FAM82A1	Homo sapiens family with sequence similarity 82, member A1 (FAM82A1), transcript variant 1, mRNA [NM_144713]	chr2	38231143	hs|2p22.2	GO:0005737|GO:0000922|GO:0016020|GO:0005488|GO:0005874|GO:0016021|GO:0005856
A_24_P364087	0.003608257	1.0379465E-5	2.1191359	up	11.059379	11.449038	11.24351	11.48049	10.2801075	10.00981	10.295769	10.108411	10.456439	10.197232	SERGEF	Homo sapiens secretion regulating guanine nucleotide exchange factor (SERGEF), mRNA [NM_012139]	chr11	17809651	hs|11p15.1	GO:0005515|GO:0005085|GO:0007165|GO:0005737|GO:0050709|GO:0005730|GO:0005634|GO:0045111|GO:0005087
A_24_P38572	0.0040147407	1.2267886E-5	2.4837518	down	7.5561333	6.994117	7.101604	7.415347	8.3574705	8.841035	8.637056	8.6872015	8.432082	8.521079	NOL6	Homo sapiens nucleolar protein family 6 (RNA-associated) (NOL6), transcript variant alpha, mRNA [NM_022917]	chr9	33464159	hs|9p13.3	GO:0000794|GO:0005694|GO:0006364|GO:0003723|GO:0005730|GO:0005634
A_32_P776863	0.0031872403	5.5807427E-6	5.063447	down	1.5416389	1.5554023	1.7999349	1.7728013	3.947727	4.261852	3.9060476	3.92517	4.6338215	3.370767	C2orf61	Homo sapiens chromosome 2 open reading frame 61 (C2orf61), transcript variant 2, mRNA [NM_173649]	chr2	47378488	hs|2p21
A_24_P938281	0.004955359	2.2162993E-5	2.1432478	up	6.0924726	6.0115247	6.313047	6.0208178	4.8438897	4.6679325	5.003173	5.1695275	5.118596	5.254883			chr2	230631430	hs|2q36.3
A_24_P76644	0.0014695514	4.6490078E-7	2.4540377	down	10.563182	10.344641	10.166117	10.458412	11.81244	11.703963	11.682018	11.655274	11.739172	11.476598		PREDICTED: Homo sapiens hypothetical LOC100506830 (LOC100506830), miscRNA [XR_109277]	chr16	21474879	hs|16p12.2
A_23_P402437	0.004955359	2.297413E-5	3.940887	down	4.2182055	3.454412	3.5847318	3.1248336	5.4712563	5.6669807	5.1622496	5.8668156	5.4491096	5.8279824	COG2	component of oligomeric golgi complex 2 [Source:HGNC Symbol;Acc:6546] [ENST00000494371]	chr1	230818805	hs|1q42.2	GO:0005515|GO:0009312|GO:0005794|GO:0005795|GO:0006891|GO:0015031|GO:0006886|GO:0000139|GO:0016020|GO:0008565|GO:0007030|GO:0017119|GO:0006486
A_32_P122492	0.004955359	2.2925842E-5	6.5133214	up	8.381064	8.714393	8.711185	7.379565	5.450305	5.08905	5.3618774	5.8652	6.0629334	5.7295837	TMEM154	transmembrane protein 154 [Source:HGNC Symbol;Acc:26489] [ENST00000304385]	chr4	153544611	hs|4q31.3	GO:0016020|GO:0016021
A_23_P411814	0.004946307	1.9485264E-5	2.419949	down	12.079678	12.061926	11.819142	12.450972	13.263752	13.2645	13.177637	13.435243	13.719375	13.406933	OSTC	Homo sapiens oligosaccharyltransferase complex subunit (OSTC), mRNA [NM_021227]	chr4	109578716	hs|4q25	GO:0016020|GO:0004579|GO:0016021|GO:0008250|GO:0018279
A_24_P813730	0.0031872403	5.508256E-6	6.099076	down	1.5443882	1.5535054	1.5439084	2.1446443	3.78662	4.906519	3.8532536	4.5235276	4.416567	4.344726			chr22	31848202	hs|22q12.2
A_24_P42755	5.876244E-5	2.8599734E-9	8.404159	down	1.5775728	1.5560213	1.5636069	1.5567789	4.4060636	4.71658	4.954821	4.484867	4.4701147	4.7751417	FLT1	Homo sapiens fms-related tyrosine kinase 1 (vascular endothelial growth factor/vascular permeability factor receptor) (FLT1), transcript variant 1, mRNA [NM_002019]	chr13	28971129	hs|13q12.3	GO:0005515|GO:0030949|GO:0035924|GO:0008284|GO:0005886|GO:0048514|GO:0002040|GO:0005634|GO:0006940|GO:0048598|GO:0005615|GO:0030154|GO:0042802|GO:0000186|GO:0005737|GO:0046777|GO:0043552|GO:0019838|GO:0000166|GO:0006935|GO:0043406|GO:0005021|GO:0004872|GO:0048010|GO:0001666|GO:0001569|GO:0007565|GO:0030335|GO:0005794|GO:0005730|GO:0018108|GO:0014068|GO:0005576|GO:0007275|GO:0048661|GO:0005524|GO:…
A_24_P252602	0.004955359	2.28454E-5	2.2318187	up	7.1545825	7.0741005	7.395539	6.891038	5.882078	5.8241944	5.8297677	6.237798	5.8262115	6.223521	NCS1	Homo sapiens neuronal calcium sensor 1 (NCS1), transcript variant 1, mRNA [NM_014286]	chr9	132997671	hs|9q34.11	GO:0005515|GO:0030424|GO:0048471|GO:0005794|GO:0030054|GO:0051927|GO:0005886|GO:0048015|GO:0005509|GO:0045202|GO:0014069|GO:0031045|GO:0031410|GO:0030425|GO:0043231|GO:0005829|GO:0045921|GO:0005737|GO:0045211|GO:0032580|GO:0010975
A_23_P109950	0.003608257	1.0559569E-5	2.2647717	up	7.75281	7.9516344	8.291037	7.734218	6.611152	6.6173296	6.9095855	6.807901	6.7013683	6.871018	ACVR2B	Homo sapiens activin A receptor, type IIB (ACVR2B), mRNA [NM_001106]	chr3	38521222	hs|3p22.2	GO:0005515|GO:0007389|GO:0007368|GO:0005886|GO:0030324|GO:0048705|GO:0009791|GO:0009952|GO:0046872|GO:0016362|GO:0032147|GO:0007507|GO:0005737|GO:0048186|GO:0004702|GO:0000166|GO:0019838|GO:0048185|GO:0035265|GO:0048187|GO:0060021|GO:0042475|GO:0005024|GO:0007178|GO:0004872|GO:0006355|GO:0030501|GO:0009986|GO:0001822|GO:0032927|GO:0030509|GO:0005524|GO:0009749|GO:0045669|GO:0007165|GO:0031016|GO:…
A_23_P250644	0.0035101392	8.482551E-6	2.106471	down	9.846796	10.094003	9.918661	10.248412	11.091567	11.064825	10.815309	11.20301	11.258239	11.177831	CDKN2AIPNL	Homo sapiens CDKN2A interacting protein N-terminal like (CDKN2AIPNL), mRNA [NM_080656]	chr5	133738433	hs|5q31.1
A_32_P131050	0.004933105	1.75637E-5	2.5249212	up	8.8010235	9.29635	9.370113	9.304529	7.6589365	7.5788417	7.8566904	8.02644	8.101885	7.917806	ZNF148	Homo sapiens zinc finger protein 148 (ZNF148), mRNA [NM_021964]	chr3	124944676	hs|3q21.2	GO:0005515|GO:0003700|GO:0005794|GO:0006366|GO:0007276|GO:0005730|GO:0005634|GO:0000122|GO:0003676|GO:0046872|GO:0043565|GO:0005622|GO:0006968|GO:0003690|GO:0006461|GO:0045944|GO:0010629|GO:0008270|GO:0045892
A_23_P208009	0.0017690185	6.8090316E-7	3.4443214	down	11.57266	11.810104	11.91581	12.269025	13.553591	13.688311	13.530871	13.725108	13.820273	13.738565	SEC11C	Homo sapiens SEC11 homolog C (S. cerevisiae) (SEC11C), mRNA [NM_033280]	chr18	56824892	hs|18q21.32	GO:0005792|GO:0006112|GO:0050796|GO:0016020|GO:0005783|GO:0006508|GO:0005789|GO:0008236|GO:0008233|GO:0016021|GO:0006465
A_24_P5153	0.003992252	1.2046803E-5	3.6960247	up	8.010318	7.678999	8.20868	7.3255343	5.656794	5.576886	5.9783883	6.1036997	6.034242	6.1694393	THSD4	Homo sapiens thrombospondin, type I, domain containing 4 (THSD4), mRNA [NM_024817]	chr15	72057402	hs|15q23	GO:0005578|GO:0001527|GO:0008233|GO:0005576|GO:0004222|GO:0048251
A_32_P163472	0.0049747797	2.3364866E-5	2.763382	down	4.783424	4.438861	4.74606	4.2011385	5.810893	6.1418657	5.684015	6.1393776	6.3655796	5.911102			chr18	43850123	hs|18q21.1
A_24_P64167	0.003608257	1.0198885E-5	23.224163	down	5.8396525	5.6369753	4.0104356	4.3816023	10.234597	9.823545	10.000353	8.916693	9.055234	8.997901	PTGS1	Homo sapiens prostaglandin-endoperoxide synthase 1 (prostaglandin G/H synthase and cyclooxygenase) (PTGS1), transcript variant 1, mRNA [NM_000962]	chr9	125157536	hs|9q33.2	GO:0006629|GO:0006805|GO:0032811|GO:0005886|GO:0005783|GO:0005634|GO:0005635|GO:0006692|GO:0046872|GO:0043231|GO:0008289|GO:0005737|GO:0004601|GO:0045907|GO:0001516|GO:0045987|GO:0042127|GO:0006633|GO:0006979|GO:0019371|GO:0051412|GO:0005792|GO:0005794|GO:0007568|GO:0004666|GO:0010243|GO:0010700|GO:0044444|GO:0005789|GO:0008217|GO:0016491|GO:0016702|GO:0020037|GO:0001750
A_24_P305623	0.0017690185	7.4058744E-7	2.0783505	down	10.88679	10.999787	11.122917	10.985825	12.144343	11.820953	11.979492	12.144343	12.118238	12.118238	TMEM50B	Homo sapiens transmembrane protein 50B (TMEM50B), transcript variant 1, mRNA [NM_006134]	chr21	34821895	hs|21q22.11	GO:0008150|GO:0003674|GO:0005886|GO:0005783|GO:0016021
A_23_P37283	0.0031872403	4.730925E-6	2.9710805	down	8.1323	8.769614	8.260748	8.674958	10.231894	10.001972	9.909602	10.094322	10.129584	9.81498	CGRRF1	Homo sapiens cell growth regulator with ring finger domain 1 (CGRRF1), mRNA [NM_006568]	chr14	54997660	hs|14q22.2	GO:0030308|GO:0007049|GO:0008285|GO:0006950|GO:0008270|GO:0007050|GO:0046872
A_23_P358221	0.004955359	2.217944E-5	2.3938925	up	7.917806	7.7352576	8.305484	7.8538814	6.3729205	6.50637	6.7505755	6.860724	6.8006153	6.871287	UBXN7	Homo sapiens UBX domain protein 7 (UBXN7), mRNA [NM_015562]	chr3	196081081	hs|3q29	GO:0005515|GO:0043130|GO:0034098|GO:0031625|GO:0008134
A_23_P118516	0.003608257	1.0342012E-5	2.0158508	down	9.710708	9.976012	10.295539	10.0963745	11.04794	11.0024185	11.171838	10.968552	10.979171	11.016362	FAM18B1	Homo sapiens family with sequence similarity 18, member B1 (FAM18B1), mRNA [NM_016078]	chr17	18709283	hs|17p11.2	GO:0016020|GO:0016021
A_23_P102160	0.004933105	1.7887052E-5	2.6651409	down	5.9859576	6.1761007	6.0873265	6.3782864	7.974095	7.687226	7.7317724	7.377264	7.208165	7.4482527	FAM82A1	Homo sapiens family with sequence similarity 82, member A1 (FAM82A1), transcript variant 2, mRNA [NM_001170792]	chr2	38244477	hs|2p22.2	GO:0005737|GO:0000922|GO:0016020|GO:0005488|GO:0005874|GO:0016021|GO:0005856
A_24_P264909	0.0048566544	1.6900727E-5	2.5217295	down	7.9003835	8.66367	8.424784	8.494674	9.755711	9.546194	9.529834	9.791988	9.822434	9.785587	NDFIP2	Homo sapiens Nedd4 family interacting protein 2 (NDFIP2), transcript variant 1, mRNA [NM_019080]	chr13	80127860	hs|13q31.1	GO:0005515|GO:0048471|GO:0005794|GO:0005783|GO:0050699|GO:0032585|GO:0032410|GO:0051224|GO:0005739|GO:0007165|GO:0005737|GO:0000139|GO:0016020|GO:0010629|GO:0031398|GO:0004871|GO:0016021|GO:0043123|GO:0010008|GO:0005768
A_24_P164388	0.0026956329	2.6665305E-6	2.3797164	down	11.639674	11.458708	11.196705	11.391698	12.931869	12.722465	12.67479	12.612016	12.634954	12.45882	SMG1	Homo sapiens smg-1 homolog, phosphatidylinositol 3-kinase-related kinase (C. elegans) (SMG1), mRNA [NM_015092]	chr16	18887642	hs|16p12.3	GO:0005515|GO:0016070|GO:0016071|GO:0006950|GO:0005634|GO:0005524|GO:0046872|GO:0005829|GO:0046854|GO:0005737|GO:0046777|GO:0004672|GO:0006281|GO:0006406|GO:0018105|GO:0000166|GO:0000184|GO:0004674
A_32_P220700	0.003608257	1.0464416E-5	3.0676038	down	6.5359225	6.904371	6.3330584	6.5892324	8.318151	8.66367	7.849599	8.130739	8.157715	8.126674			chr6	144289015	hs|6q24.2
A_24_P84984	0.0045246924	1.51905015E-5	2.3087704	up	12.754988	13.130234	12.70341	12.841339	11.615836	11.896251	11.920475	11.553755	11.471339	11.444545	TTC3	Homo sapiens tetratricopeptide repeat domain 3 (TTC3), transcript variant 1, mRNA [NM_003316]	chr21	38568257	hs|21q22.13	GO:0005515|GO:0005773|GO:0006511|GO:0004842|GO:0016874|GO:0005730|GO:0005634|GO:0046872|GO:0005739|GO:0045665|GO:0010771|GO:0008270|GO:0070936
A_23_P133445	0.001961161	9.544988E-7	12.639532	down	1.6694034	1.6773387	1.9852067	2.9727943	5.964233	5.533157	5.676522	5.8045435	6.0405726	5.3973126	GZMA	Homo sapiens granzyme A (granzyme 1, cytotoxic T-lymphocyte-associated serine esterase 3) (GZMA), mRNA [NM_006144]	chr5	54404170	hs|5q11.2	GO:0001772|GO:0005515|GO:0043065|GO:0051354|GO:0004252|GO:0006915|GO:0005576|GO:0005634|GO:0042803|GO:0043392|GO:0006922|GO:0006955|GO:0032078|GO:0051603|GO:0019835|GO:0008233
A_32_P11899	9.998764E-4	1.4599222E-7	2.1052558	up	11.171255	11.047246	11.259637	11.284828	9.966562	10.102214	10.096117	10.107936	10.215811	10.211837	C12orf65	Homo sapiens chromosome 12 open reading frame 65 (C12orf65), transcript variant 1, mRNA [NM_152269]	chr12	123738360	hs|12q24.31	GO:0005739|GO:0006415|GO:0003747
A_24_P879787	0.0010135688	2.674505E-7	2.3735132	down	6.4786844	6.270739	6.3991523	6.3199186	7.588637	7.7928443	7.4896045	7.6813774	7.7051086	7.4273157		BMS1 pseudogene 1 [Source:HGNC Symbol;Acc:23649] [ENST00000416851]	chr10	46747383	hs|10q11.22
A_24_P379649	0.004955359	2.003936E-5	2.066116	down	6.552167	6.3686724	6.6223016	6.6787114	7.5793624	7.879972	7.6118503	7.7231674	7.5592	7.2607555	RPL23AP32	Homo sapiens ribosomal protein L23a pseudogene 32 (RPL23AP32), non-coding RNA [NR_002229]	chr2	54756728	hs|2p16.2
A_24_P307759	0.0035101392	8.059654E-6	3.709406	up	8.3430395	9.057341	8.559088	8.1264515	6.391786	6.4876604	6.485301	6.763463	6.7651134	6.8884277	SYNE2	Homo sapiens spectrin repeat containing, nuclear envelope 2 (SYNE2), transcript variant 1, mRNA [NM_015180]	chr14	64457265	hs|14q23.2	GO:0005515|GO:0030018|GO:0005886|GO:0007097|GO:0031527|GO:0005634|GO:0034993|GO:0005635|GO:0090286|GO:0005640|GO:0005737|GO:0051642|GO:0031022|GO:0005856|GO:0031965|GO:0030335|GO:0031258|GO:0033017|GO:0003779|GO:0031981|GO:0016529|GO:0044429|GO:0005654|GO:0016021|GO:0005925
A_23_P69695	0.0049395603	1.8030663E-5	2.3707433	down	11.658931	11.057321	11.092679	11.6104965	12.531523	12.79804	12.569353	12.566858	12.597492	12.537907	CISD2	Homo sapiens CDGSH iron sulfur domain 2 (CISD2), mRNA [NM_001008388]	chr4	103806538	hs|4q24	GO:0005515|GO:0000422|GO:0051537|GO:0005783|GO:0005741|GO:0010259|GO:0042803|GO:0046872|GO:0005739|GO:0043234|GO:0016020|GO:0005789|GO:0010506|GO:0016021
A_24_P934594	0.0026956329	3.0792994E-6	4.1582317	down	6.8400207	7.157532	7.4568605	7.1279826	9.122084	9.732108	9.300088	9.126886	8.882343	9.045906	AKAP8L	Homo sapiens mRNA; cDNA DKFZp434L0650 (from clone DKFZp434L0650). [AL133576]	chr19	15511326	hs|19p13.12	GO:0005622|GO:0005515|GO:0008150|GO:0005737|GO:0017151|GO:0008270|GO:0005634|GO:0003677|GO:0046872|GO:0016363
A_32_P90685	0.0044770027	1.459904E-5	3.9605174	down	3.6355023	4.004636	3.9394476	3.0817554	5.3549285	6.0540247	5.5502567	5.4766884	5.875775	5.594475			chr12	46114383	hs|12q12
A_24_P122337	5.876244E-5	2.0182054E-9	2.5932918	up	9.289388	9.454566	9.337564	9.277733	7.9633985	8.032359	8.037371	7.8582425	7.973555	7.9252486	SYTL4	Homo sapiens synaptotagmin-like 4 (SYTL4), transcript variant 1, mRNA [NM_080737]	chrX	99929798	hs|Xq22.1	GO:0005215|GO:0005813|GO:0017137|GO:0005886|GO:0050714|GO:0005730|GO:0005634|GO:0031410|GO:0042043|GO:0006886|GO:0046872|GO:0008021|GO:0045921|GO:0005737|GO:0016324|GO:0071985|GO:0005543|GO:0008270|GO:0046676|GO:0030667|GO:0030658|GO:0019898|GO:0005768
A_24_P3761	0.0010135688	2.7131767E-7	7.5003185	up	4.616295	4.75823	5.1113276	5.1107354	2.3293748	2.216541	2.2625496	1.7195227	1.738146	1.6870363	ALDH5A1	Homo sapiens aldehyde dehydrogenase 5 family, member A1 (ALDH5A1), nuclear gene encoding mitochondrial protein, transcript variant 1, mRNA [NM_170740]	chr6	24515478	hs|6p22.3	GO:0004777|GO:0006536|GO:0046459|GO:0006749|GO:0007268|GO:0005625|GO:0006083|GO:0007417|GO:0042803|GO:0007269|GO:0006681|GO:0022904|GO:0005739|GO:0051289|GO:0006105|GO:0005759|GO:0016491|GO:0009450|GO:0006006|GO:0006650|GO:0042135|GO:0006541
A_24_P648176	0.004955359	2.067358E-5	2.549855	down	4.9635367	4.4663544	5.1102824	5.2429852	6.514192	6.1940145	6.3904433	6.3008165	6.259182	6.118582	LYRM5	Homo sapiens LYR motif containing 5 (LYRM5), mRNA [NM_001001660]	chr12	25357149	hs|12p12.1	GO:0005739
A_24_P934245	0.004955359	2.1686137E-5	2.265704	down	7.3983655	7.4055853	7.7757525	7.406747	8.768964	8.980634	8.318728	8.614098	8.628039	8.748968	POLM	polymerase (DNA directed), mu [Source:HGNC Symbol;Acc:9185] [ENST00000492605]	chr7	44115855	hs|7p13	GO:0005622|GO:0006281|GO:0003887|GO:0030183|GO:0006310|GO:0005634|GO:0016446|GO:0003824|GO:0003912|GO:0003677|GO:0046872|GO:0016740
A_24_P281853	0.0046842596	1.5958834E-5	4.3916025	down	10.456511	10.743645	10.324671	9.897272	12.812646	12.651432	12.726437	12.276134	12.62873	11.84625
A_23_P48676	0.0031872403	4.8518955E-6	2.0973563	up	12.450972	12.905491	12.411247	12.606278	11.406736	11.450385	11.518566	11.539159	11.639468	11.595232	PYGL	Homo sapiens phosphorylase, glycogen, liver (PYGL), transcript variant 1, mRNA [NM_002863]	chr14	51372161	hs|14q22.1	GO:0032052|GO:0016208|GO:0005886|GO:0016757|GO:0005975|GO:0005977|GO:0005529|GO:0008184|GO:0019842|GO:0005625|GO:0042593|GO:0005524|GO:0042803|GO:0005536|GO:0005829|GO:0005737|GO:0000166|GO:0008144|GO:0030170|GO:0006015|GO:0006006|GO:0002060|GO:0005980
A_23_P132499	0.0021398377	1.1402734E-6	5.8207207	up	4.826855	4.016293	4.080528	4.616295	1.732311	1.7586261	2.2966511	1.7435546	1.7126772	1.8189477	IL17RD	Homo sapiens interleukin 17 receptor D (IL17RD), mRNA [NM_017563]	chr3	57128753	hs|3p14.3	GO:0005737|GO:0005794|GO:0005886|GO:0000139|GO:0004872|GO:0016021
A_32_P22702	0.0026956329	2.870272E-6	2.9271421	up	10.538478	10.266781	10.24418	10.503668	8.482531	8.905012	9.144804	8.906626	8.653371	8.940364	PSIP1	Homo sapiens PC4 and SFRS1 interacting protein 1 (PSIP1), transcript variant 2, mRNA [NM_033222]	chr9	15468693	hs|9p22.3	GO:0005515|GO:0001105|GO:0006355|GO:0009408|GO:0005730|GO:0035327|GO:0005634|GO:0019059|GO:0003677|GO:0005829|GO:0000395|GO:0005720|GO:0097100|GO:0034399|GO:0019047|GO:0045944|GO:0044419|GO:0003682|GO:0016032|GO:0005654|GO:0033613|GO:0006979
A_23_P364544	0.0021422447	1.4113799E-6	4.097141	down	7.1230273	6.8071976	6.577341	7.3258605	9.158764	9.176121	9.034226	8.812625	9.041789	8.734321	C12orf60	Homo sapiens chromosome 12 open reading frame 60 (C12orf60), mRNA [NM_175874]	chr12	14976513	hs|12p12.3
A_32_P161762	0.0031872403	5.12163E-6	2.8965347	up	8.219307	8.571046	8.016115	7.8948035	6.558898	6.5184565	6.6207666	6.5637226	6.9633317	6.6207666	RUNX2	Homo sapiens runt-related transcription factor 2 (RUNX2), transcript variant 3, mRNA [NM_004348]	chr6	45518216	hs|6p21.1	GO:0005515|GO:0006355|GO:0000790|GO:0003700|GO:0001503|GO:0005730|GO:0005634|GO:0045893|GO:0045892|GO:0005524|GO:0003677|GO:0001649
A_23_P9836	0.004933105	1.7609198E-5	2.2639523	up	9.629305	8.952851	9.415601	9.134786	7.979458	8.0258	8.073477	8.083243	8.250459	8.213319	ETV5	Homo sapiens ets variant 5 (ETV5), mRNA [NM_004454]	chr3	185765985	hs|3q27.2	GO:0043565|GO:0006355|GO:0003700|GO:0044212|GO:0060762|GO:0005634|GO:0034599|GO:0045893|GO:0003677
A_32_P93209	0.0035101392	9.225295E-6	2.2654305	down	6.553589	6.259966	6.450861	6.87506	7.72264	7.8194127	7.657938	7.5034533	7.74942	7.835061		Homo sapiens LP8151 mRNA, complete cds. [AY203961]	chr19	56685650	hs|19q13.43
A_23_P350070	0.003576984	9.836205E-6	2.6431284	down	10.017083	9.85652	10.227511	10.339394	11.585242	11.858583	11.650013	11.35586	11.263568	11.360975	RCHY1	Homo sapiens ring finger and CHY zinc finger domain containing 1 (RCHY1), transcript variant 1, mRNA [NM_015436]	chr4	76407636	hs|4q21.1	GO:0005515|GO:0004842|GO:0016567|GO:0016874|GO:0032436|GO:0005102|GO:0005730|GO:0000151|GO:0009055|GO:0005634|GO:0046872|GO:0042803|GO:0051865|GO:0002039|GO:0005737|GO:0042787|GO:0016607|GO:0031398|GO:0008270
A_23_P315131	0.0015605765	5.316738E-7	2.642364	down	5.399954	5.4924603	5.228912	5.503285	6.570392	6.8707	6.6825447	6.8221498	6.859846	7.0422606	FGFR1	Homo sapiens cDNA FLJ14326 fis, clone PLACE4000247. [AK024388]	chr8	38274608	hs|8p11.23	GO:0005515|GO:0008286|GO:0008284|GO:0005886|GO:0048705|GO:0005634|GO:0043009|GO:0042803|GO:0005829|GO:0005737|GO:0046777|GO:0000166|GO:0043406|GO:0000165|GO:0007411|GO:0048602|GO:0004872|GO:0008201|GO:0005007|GO:0006355|GO:0017134|GO:0048015|GO:0010518|GO:0018108|GO:0005576|GO:0014068|GO:0005524|GO:0010863|GO:0001501|GO:0016477|GO:0045666|GO:0005887|GO:0008543|GO:0016023|GO:0045595|GO:0006468|GO:…
A_23_P45517	0.004946307	1.943176E-5	2.7877738	up	10.879839	10.774466	11.028222	10.132937	9.284884	9.334187	9.039027	9.160689	9.284884	9.24484	PPP2R3B	Homo sapiens protein phosphatase 2, regulatory subunit B'', beta (PPP2R3B), mRNA [NM_013239]	chrY	249542	hs|Yp11.32	GO:0006470|GO:0008601|GO:0005509|GO:0000159|GO:0007050|GO:0005634|GO:0004722
A_23_P171095	0.0035101392	9.057258E-6	2.428138	up	5.9957976	6.126024	5.831334	6.083657	4.6486125	4.4770474	4.535022	4.708306	5.0751233	4.9320054	USP27X	Homo sapiens ubiquitin specific peptidase 27, X-linked (USP27X), mRNA [NM_001145073]	chrX	49645828	hs|Xp11.23	GO:0006511|GO:0006508|GO:0008233|GO:0008234|GO:0004221
A_23_P433111	0.0026956329	3.102247E-6	3.6346283	down	8.128291	8.177455	8.147878	8.689027	9.96941	9.960466	9.880735	10.448255	10.376685	10.249272	C5orf35	Homo sapiens chromosome 5 open reading frame 35 (C5orf35), transcript variant 1, mRNA [NM_153706]	chr5	56209808	hs|5q11.2
A_32_P222872	0.004955359	2.135734E-5	3.3423507	down	1.9294217	1.799679	1.9272196	2.759439	3.845041	3.6487074	3.6218667	4.0721207	3.9884632	3.8926206			chr1	208028260	hs|1q32.2
A_23_P46928	0.0031872403	5.5290366E-6	2.2487237	up	16.230413	16.585495	16.45159	16.16197	15.133783	14.972029	15.116899	15.198163	15.4205065	15.288192	PFKP	Homo sapiens phosphofructokinase, platelet (PFKP), transcript variant 1, mRNA [NM_002627]	chr10	3178781	hs|10p15.2	GO:0005975|GO:0070095|GO:0005625|GO:0005524|GO:0046872|GO:0006096|GO:0005829|GO:0005737|GO:0030388|GO:0000166|GO:0051289|GO:0016301|GO:0006006|GO:0006002|GO:0016740|GO:0003872|GO:0005945
A_23_P14473	0.0040147407	1.2310061E-5	2.3245451	down	12.971105	13.124577	13.138249	13.69323	14.416575	14.464146	14.387922	14.444127	14.538457	14.441204	CNIH	Homo sapiens cornichon homolog (Drosophila) (CNIH), mRNA [NM_005776]	chr14	54893737	hs|14q22.2	GO:0035556|GO:0007165|GO:0006955|GO:0005794|GO:0016020|GO:0000139|GO:0005783|GO:0005789|GO:0016021|GO:0016192
A_23_P404821	0.004933105	1.7655555E-5	2.1206205	up	6.076653	6.689671	6.41004	6.217896	5.1864862	5.2082815	5.1420307	5.363024	5.4370055	5.247645	KIAA1147	Homo sapiens KIAA1147 (KIAA1147), mRNA [NM_001080392]	chr7	141356975	hs|7q34
A_23_P218215	0.0026956329	3.020502E-6	3.639314	down	7.048521	7.231533	6.5694904	6.517826	8.625323	8.908621	8.527048	8.908621	8.605417	8.658028			chr16	1779861	hs|16p13.3
A_24_P201064	0.004125659	1.2764701E-5	2.1125147	up	9.809052	9.839244	9.772062	9.844636	8.6913185	8.838386	9.107688	8.481536	8.7439	8.560895	PPP1R3B	Homo sapiens protein phosphatase 1, regulatory subunit 3B (PPP1R3B), transcript variant 1, mRNA [NM_001201329]	chr8	8993813	hs|8p23.1	GO:0005975|GO:0005977
A_23_P114232	0.0031872403	5.227415E-6	2.0677712	down	15.231283	14.914491	15.053841	15.416687	16.26278	16.260305	16.278397	16.096727	16.243809	16.070902	PRDX4	Homo sapiens peroxiredoxin 4 (PRDX4), mRNA [NM_006406]	chrX	23700566	hs|Xp22.11	GO:0005739|GO:0005737|GO:0007252|GO:0016491|GO:0005576|GO:0008379|GO:0005615
A_23_P135977	0.004955359	2.2163873E-5	2.0248106	up	12.014402	12.477103	12.472717	11.97369	11.206282	11.291884	11.291515	11.15775	11.238269	11.1144495	CKAP5	Homo sapiens cytoskeleton associated protein 5 (CKAP5), transcript variant 1, mRNA [NM_001008938]	chr11	46765465	hs|11p11.2	GO:0005515|GO:0000236|GO:0005813|GO:0030951|GO:0050658|GO:0005829|GO:0051297|GO:0000086|GO:0000087|GO:0000930|GO:0015630|GO:0007051|GO:0000278|GO:0051301
A_32_P103633	0.004955359	2.3059389E-5	2.0424612	up	14.021553	14.033788	14.193705	13.814199	13.048821	13.206824	13.1951885	12.782634	12.756583	12.922968	MCM2	Homo sapiens minichromosome maintenance complex component 2 (MCM2), mRNA [NM_004526]	chr3	127340805	hs|3q21.3	GO:0005515|GO:0005634|GO:0000216|GO:0003688|GO:0046872|GO:0000084|GO:0042393|GO:0000082|GO:0006271|GO:0000166|GO:0006270|GO:0005664|GO:0000785|GO:0042555|GO:0004386|GO:0006334|GO:0005524|GO:0003677|GO:0006260|GO:0007049|GO:0016787|GO:0006268|GO:0000075|GO:0005654|GO:0000278
A_32_P196072	7.1615167E-4	8.541762E-8	2.699413	down	10.297141	10.109658	10.028405	10.106351	11.3969145	11.756508	11.496469	11.65654	11.523291	11.578484	NDFIP2	Homo sapiens Nedd4 family interacting protein 2 (NDFIP2), transcript variant 1, mRNA [NM_019080]	chr13	80122492	hs|13q31.1	GO:0005515|GO:0048471|GO:0005794|GO:0005783|GO:0050699|GO:0032585|GO:0032410|GO:0051224|GO:0005739|GO:0007165|GO:0005737|GO:0000139|GO:0016020|GO:0010629|GO:0031398|GO:0004871|GO:0016021|GO:0043123|GO:0010008|GO:0005768
A_23_P316487	0.004955359	2.0789083E-5	2.7988765	up	5.7077003	5.095934	5.1424046	5.3964477	3.876233	3.5877905	3.8489552	3.859165	4.2870007	3.6455004	H2AFV	Homo sapiens H2A histone family, member V (H2AFV), transcript variant 2, mRNA [NM_138635]	chr7	44867473	hs|7p13	GO:0005694|GO:0006334|GO:0005634|GO:0000786|GO:0003677
A_23_P110362	0.0045246924	1.5027147E-5	2.249134	down	9.234005	9.189092	8.995234	9.556768	10.472144	10.254817	10.152296	10.5761	10.531611	10.4918995	LAMTOR3	Homo sapiens late endosomal/lysosomal adaptor, MAPK and MTOR activator 3 (LAMTOR3), transcript variant 1, mRNA [NM_021970]	chr4	100803119	hs|4q23	GO:0005515|GO:0071986|GO:0032008|GO:0071230|GO:0016020|GO:0034613|GO:0005768
A_23_P154358	0.0035101392	8.058667E-6	2.876619	up	4.390893	4.0795712	4.655899	4.389884	3.2522922	2.8898234	2.8455505	2.5998368	2.6383867	2.9022334	PROM2	Homo sapiens prominin 2 (PROM2), transcript variant 3, mRNA [NM_144707]	chr2	95956518	hs|2q11.1	GO:0016323|GO:0005929|GO:0060170|GO:0016324|GO:0005886|GO:0071914|GO:0031528|GO:0016021
A_23_P63751	0.002922919	3.5564685E-6	2.3349328	down	12.580963	12.57501	12.739883	12.44908	13.57085	14.010088	13.649822	14.037505	13.722877	13.866552	PRDX3	Homo sapiens peroxiredoxin 3 (PRDX3), nuclear gene encoding mitochondrial protein, transcript variant 1, mRNA [NM_006793]	chr10	120931917	hs|10q26.11	GO:0005515|GO:0042542|GO:0008284|GO:0008785|GO:0008385|GO:0042802|GO:0005739|GO:0043524|GO:0005737|GO:0051092|GO:0004601|GO:0032496|GO:0030099|GO:0051920|GO:0019900|GO:0042744|GO:0043154|GO:0006979|GO:0043027|GO:0033673|GO:0043066|GO:0019901|GO:0051881|GO:0001893|GO:0008022|GO:0016491|GO:0034614|GO:0007005|GO:0005769
A_23_P73311	0.0017690185	7.748846E-7	12.387537	down	5.297965	4.2982364	3.9232032	5.020829	8.375946	8.059789	8.103205	8.24404	8.502259	8.31002	C8orf34	Homo sapiens chromosome 8 open reading frame 34 (C8orf34), transcript variant 1, mRNA [NM_052958]	chr8	69730686	hs|8q13.2	GO:0007165|GO:0008603
